# Supplementary material for: Colonization of the Caenorhabditis elegans gut with human enteric bacterial pathogens leads to proteostasis disruption that is rescued by butyrate
Source: PLoS Pathog. 2021 May 6;17(5):e1009510. doi: 10.1371/journal.ppat.1009510 (PMC8101752; doi:10.1371/journal.ppat.1009510)
Supplement: S1 Data — Excel spreadsheet containing, in separate worksheets, the underlying numerical data for Figure panels: 1A, 1B, 1C, 1F, 1G, 2B, 2C, 3A, 3B, 3C, 3D, 3E, 3F, 3G, 3I, 4, 5, 6, 7, 8A, 8B, 9A, 9B, 9C, 9D, 9E, 10A, S1, S3A, S3B, S6, S8, S9, S10, S11, S12. (XLSX) [file ppat.1009510.s014.xlsx]

## Sheet: 1a
Age dependence am738Q44
Age (days)	1	2	3	4	5
	0	0	0	11	40
	0	0	1	6	40
	0	0	1	4	40
	0	0	0	8	40
	0	0	7	21	40
	0	0	2	11	40
	0	0	0	9	40
	0	0	0	29	40
	0	0	0	10	40
	0	0	0	10	40
	0	0	1	9	40
	0	0	3	6	40
	0	0	2	13	40
	0	0	0	25	40
	0	0	2	12	40
	0	0	0	4	40
	0	0	0	8	40
	0	0	0	10	40
	0	0	1	8	40
	0	0	0	5	40
				4
				6
				9
				15
				7
				10
				8
				13
				18
				5

## Sheet: 1b
am738q44 day 4
	E. coli OP50	A. baumanii AB5075	A. baumanii 17978	P. aeruginosa PAO1	K. pneumoniae KP182	A. baylyi ADP1	E. coli E22	E. coli E2348/69	K. pneumoniae KP35	K. pneumoniae KCl-1	K. pneumoniae KCl-2	K. pneumoniae KCl-3	K. pneumoniae KCI-4	K. pneumoniae KCl-5	C. freundii ACI-5	E. coli HB101	K. aerogenes MG917	V. cholerae MG923	V. cholerae MG925	S. Typhimurium 12023	L. monocytogenes	P. mirabilis	S. sonnei
run 1	16	36	28	40	40	8	17	30	8	1	40	40	40	20	29	20	29	0	4	18	17	0	13
	10	16	20	40	23	25	7	9	40	22	33	40	40	13	40	1	40	2	16	40	0	40	16
	8	19	24	40	40	13	17	10	40	29	11	30	40	40	40	10	30	5	0	40	14	4	21
	16	25	35	40	25	11	24	11	40	40	10	14	23	40	3	8	29	0	0	40	12	40	20
	13	40	40	40	40	18	3	40	40	40	40	22	23	11	26	25	31	3	0	40	11	16	0
	10	26	1	37	19	12	17	40	40	6	22	21	40	7	27	6	7	8	5	30	30	40	40
	10	4	16	40	40	17	20	40	31	9	40	40	6	40	40	1	40	0	0	40	0	40	19
	8	16	31	40	40	10	13	17	9	14	40	40	16	40	40	12	10	3	10	40	4	40	16
	15	19	40	19	34	5	18	15	16	40	40	40	40	23	20	11	40	3	0	34	7	40	15
	9	3	40	40	21	2	10	18	40	17	40	40	40	18	30	1	29	5	3	40	5	40	20
	11	5	18	40	40	10	12	8	40	16	40	40	15	10	11	1	32	5	0	40	16	40	14
	8	22	40	40	28	40	20	21	40	21	32	40	5	4	35	20	30	0	0	24	0	40	20
	0	3	11	40	32	31	30	40	40	33	26	40	40	40	21	2	31	0	5	40	1	40	19
	14	6	13	40	40	16	23	13	40	17	18	40	27	21	22	8	34	1	0	40	0	10	15
	17	7	20	40	24	4	25	19	40	26	7	24	34	27	26	8	35	0	10	35	0	35	17
	18	28	31	40	40	19	14	16	40	19	40	26	28	5	25	12	31	0	12	40	6	2	23
	10	25	40	40	29	11	14	16	40	40	23	35	40	40	2	6	29	4	0	40	31	40	38
	40	23	10	40	40	5	23	18	40	40	31	16	40	10	6	1	32	4	12	40	0	40	14
	12	27	11	40	27	4	21	9	40	8	14	25	40	16	24	1	40	1	4	37	10	31	40
	5	23	33	40	28	3	33	22	40	40	40	20	40	40	26	6	6	5	2	40	12	32	15
	13	32	31	40	40	16	38	21	40	27	21	28	26	6	40	9	9	8	3	32	8	2	22
	11	16	29	40	40	1	24	16	40	40	36	40	19	19	40	7	28	6	0	40	0	40	17
	7	21	22	40	24	15	34	12	33	19	15	24	40	18	21	10	40	7	13	39	13	40	14
	10	12	40	40	23	13	11	6	40	13	17	22	40	15	38	11	27	5	15	40	2	40	1
	8	7	16	40	40	22	7	17	40	5	18	40	40	10	21	23	5	4	0	30	12	40	19
	1	20	16	19	40	12	16	17	20	6	40	40	40	40	29	1	40	9	11	40	29	14	20
	8	3	8	40	40	16	40	2	40	7	12	40	40	8	35	2	33	7	0	34	15	21	16
	23	10	5	40	40	13	25	15	25	12	10	40	25	20	20	20	40	3	6	40	19	1	12
	2	10	18	40	40	10	17	20	40	40	40	40	22	40	34	9	40	6	0	34	10	40	0
	9	8	37	40	40	11	19	9	40	40	31	40	16	40	10	7	40	0	0	21	9	3	20
run 2	3	5	16	40	40	29	26	35	40	18	40	40	40	40	40	0	40	9	2	40	11	29	11
	2	10	33	40	20	17	14	31	21	40	40	40	40	4	40	12	40	6	3	40	4	13	10
	4	10	26	40	24	28	29	40	40	40	40	40	40	30	25	4	40	4	12	40	0	12	21
	6	20	25	40	26	40	4	27	40	40	40	40	40	26	40	17	40	0	2	0	14	34	6
	10	19	40	40	25	15	30	40	40	29	40	40	21	27	40	13	40	6	3	40	4	13	16
	10	6	40	40	23	25	20	22	40	23	40	40	23	28	35	6	30	4	9	40	1	32	21
	12	0	20	40	40	21	40	38	40	20	40	5	21	40	40	4	31	5	7	0	0	21	4
	5	36	35	32	40	35	9	21	39	18	40	40	15	22	27	21	40	3	12	11	4	40	10
	3	0	28	33	40	20	14	40	40	40	40	40	13	40	40	4	40	2	1	22	7	40	14
	4	25	17	40	40	13	14	15	40	35	40	40	40	17	27	15	40	4	0	25	13	9	3
	15	7	10	40	40	23	40	10	40	28	40	28	40	22	40	13	40	3	4	0	12	40	40
	4	5	6	40	32	40	9	40	40	40	0	40	30	40	22	20	14	11	3	40	23	24	4
	11	2	14	40	40	40	16	20	40	40	40	40	40	40	24	3	40	7	4	16	13	32	14
	0	3	0	40	40	9	27	10	40	40	40	16	7	25	20	25	40	1	2	22	12	21	40
	8	19	11	40	12	12	24	23	25	25	40	25	35	12	36	8	36	1	8	40	3	30	40
	12	16	40	40	39	3	17	40	40	15	40	40	23	12	40	18	34	3	7	40	17	24	20
	2	40	5	40	40	1	21	40	40	35	40	40	25	40	25	25	12	2	10	40	0	12	40
	1	17	9	40	15	35	28	16	40	40	24	26	20	25	21	2	0	0	9	10	3	31	1
	17	13	4	40	11	26	25	28	33	40	3	39	40	25	33	16	0	1	8	40	6	12	40
	11	15	11	40	24	24	29	17	0	28	40	40	32	40	35	0	14	9	13	21	0	36	1
	4	9	6	40	37	16	30	15	40	20	40	22	14	40	31	4	12	4	2	22	1	31	40
	5	12	19	40	8	40	24	14	40	19	11	25	40	22	26	10	20	10	12	40	12	12	12
	1	17	24	36	20	22	31	17	37	39	7	40	40	30	40	6	22	5	0	23	15	40	13
	6	12	7	40	40	24	27	18	40	40	40	40	30	15	40	14	24	0	11	0	10	17	0
	7	14	24	40	30	18	26	30	40	29	40	40	24	5	20	21	14	6	5	13	0	27	0
	5	40	11	40	11	6	30	40	25	25	40	35	16	21	35	17	40	12	1	12	2	33	10
	5	6	0	40	31	28	14	32	40	40	40	28	40	40	37	5	21	2	13	16	5	18	0
	0	19	14	40	30	29	31	26	40	40	40	40	40	26	33	7	19	6	8	18	3	27	5
	17	5	6	40	40	40	5	40	40	40	40	40	40	15	20	4	15	1	2	40	4	15	21
	0	7	22	24	10	18	29	34	40	40	29	28	40	25	34	0	31	2	3	40	6	20	40
run 3	11	16	5	39	40	16	40	40	40	38	31	40	40	23	31	16	40	12	4	40	4	0	0
	19	8	10	40	16	40	10	16	18	3	0	40	1	24	20	14	0	6	12	20	2	16	27
	7	13	40	40	35	20	40	9	40	40	40	40	40	40	40	7		0	4	19	0	17	15
	8	17	5	40	40	4	30	17	40	40	40	40	23	35	35	3	26	5	5	17	2	21	25
	16	10	0	40	40	7	38	26	40	40	40	0	30	40	29	24	32	6	0	28	0	0	24
	6	14	4	40	30	23	7	9	40	40	40	40	40	40	40	1	35	4	5	40	1	0	23
	29	18	12	40	24	8	14	30	26	40	40	40	40	40	40	3	37	2	10	40	6	0	14
	17	30	8	40	22	19	16	0	40	40	40	40	40	40	40	15	0	10	4	0	3	22	22
	0	12	14	40	12	5	8	7	40	40	40	40	40	40	40	9	21	11	8	7	0	34	27
	27	14	11	40	39	27	17	36	33	40	40	2	26	30	12	6	40	7	5	29	2	26	37
	0	40	0	40	4	5	24	40	4	40	40	40	40	40	26	3	40	0	4	31	2	30	21
	0	1	25	20	0	7	16	1	19	40	27	40	40	37	30	21	40	10	10	33	0	0	40
	0	1	30	2	2	20	13	0	40	40	3	31	40	40	40	9	40	0	0	36	3	0	20
	0	34	0	10	3	11	13	8	40	20	14	20	19	40	20	17	40	8	4	24	4	40	11
	0	1	21	40	10	13	14	10	0	14	40	40	40	40	40	21	40	0	5	27	5	40	12
	1	1	20	40	1	14	40	8	40	12	20	40	27	40	27	10	21	3	0	40	2	40	0
	2	7	23	13	2	20	27	40	40	30	0	40	32	40	40	3	0	2	7	40	2	40	3
	0	2	0	40	10	21	18	30	40	40	17	40	4	1	40	22	15	0	12	18	0	40	31
	0	2	40	40	3	35	5	8	40	40	40	40	30	40	40	8	26	0	1	21	1	40	36
	0	2	1	40	1	20	31	1	40	40	40	40	19	40	35	7	17	0	11	40	0	40	0
	0	36	0	40	3	6	12	17	40	40	40	2	40	40	20	6	0	12	7	15	0	28	15
	0	2	7	7	40	40	15	1	40	40	40	40	40	40	27	16	12	0	6	40	12	40	17
	1	40	0	25	3	4	14	6	2	23	40	40	40	32	29	21	37	0	2	40	4	21	12
	0	7	12	17	2	6	26	17	40	40	40	40	19	40	30	7	39	8	4	40	0	17	2
	1	1	20	20	2	26	9	9	15	40	16	40	40	35	35	6	40	6	12	40	4	40	3
	0	1	21	40	3	17	15	10	25	40	32	40	40	20	25	14	40	7	5	40	0	40	1
	0	2	26	40	28	22	30	40	40	40	23	40	40	40	40	1	35	4	0	16	3	40	4
	3	2	27	40	8	9	17	26	40	40	40	0	40	40	26	1	40	0	0	20	0	40	10
	12	6	4	40	2	20	40	2	40	30	40	4	40	28	36	2	24	0	1	15	4	40	9
	4	3	1	40	40	14	10	31	40	40	40	40	40	34	21	20	40	1	0	18	5	40	7
	1	40	8	40	1	16	40	40	40	40	31	25	20	25	40	0	21	0	15	40	4	31	20
	3	2	11	22	1	19	17	7	40	12	40	24	12	34	27	3	28	3	5	20	14	26	15
	3	4	2	40	11	40	10	16	40	25	40	40	40	20	31	16	31	6	0	0	7	28	13
	0	1	40	40	10	5	17	29	40	39	40	40	40	39	40	13	27	0	4	40	8	20	21
	0	1	28	12	0	20	7	9	40	39	40	40	40	40	29	1	25	12	6	38	9	40	16
	0	8	22	12	3	35	24	1	18	40	40	40	40	40	25	11	29	0	0	31	6	21	19
	0	1	31	24	3	11	31	40	40	40	35	40	40	40	40	12	31	1	10	32	10	26	14
	0	1	0	3	27	20	14	17	35	30	40	40	40	40	40	2	20	4	4	33	7	20	10
	0	1	0	8	7	35	5	10	31	40	40	40	40	40	40	25	40	4	7	30	9	38	12
	2	30	0	40	3	26	24	8	40	40	29	40	40	40	40	0	27	3	5	28	6	30	21
	11

## Sheet: 1b-with each OP50 control
AM738Q44 Day 4	OP50		16	10	8	16	13	10	10	8	15	9	11	8	0	14	17	18	10	40	12	5	13	11	7	10	8	1	8	23	2	9	3	2	4	6	10	10	12	5	3	4	15	4	11	0	8	12	2
n=100	A. baumanii AB5075	DC1	36	16	19	25	40	26	4	16	19	3	5	22	3	6	7	28	25	23	27	23	32	16	21	12	7	20	3	10	10	8	5	10	10	20	19	6	0	36	0	25	7	5	2	3	19	16	40
n=40 12/7/18	A. baumanii 17978	DC2	28	20	24	35	40	1	16	31	40	40	18	40	11	13	20	31	40	10	11	33	31	29	22	40	16	16	8	5	18	37	16	33	26	25	40	40	20	35	28	17	10	6	14	0	11	40	5
n=30 12/21/18	P. aeruginosa PAO1	DC3	40	40	40	40	40	37	40	40	19	40	40	40	40	40	40	40	40	40	40	40	40	40	40	40	40	19	40	40	40	40	40	40	40	40	40	40	40	32	33	40	40	40	40	40	40	40	40
n=30 1/10/19	K. pneumoniae KP182	DC4	40	23	40	25	40	19	40	40	34	21	40	28	32	40	24	40	29	40	27	28	40	40	24	23	40	40	40	40	40	40	40	20	24	26	25	23	40	40	40	40	40	32	40	40	12	39	40
AM738Q44 Day 4	OP50		11	6	4	8	21	11	9	29	10	10	9	6	13	25	12	4	8	10	8	5	4	6	9	15	7	10	8	13	18	5	12	15	7	40	15	29	19	8	9	8	2	5	10	14	11	2	16
n=100	A. baylyi ADP1	DC32	8	25	13	11	18	12	17	10	5	2	10	40	31	16	4	19	11	5	4	3	16	1	15	13	22	12	16	13	10	11	29	17	28	40	15	25	21	35	20	13	23	40	40	9	12	3	1
n=30 12/14/2018	E. coli E22	DC66	17	7	17	24	3	17	20	13	18	10	12	20	30	23	25	14	14	23	21	33	38	24	34	11	7	16	40	25	17	19	26	14	29	4	30	20	40	9	14	14	40	9	16	27	24	17	21
n=30 12/18/2018	E. coli E2348/69	DC67	30	9	10	11	40	40	40	17	15	18	8	21	40	13	19	16	16	18	9	22	21	16	12	6	17	17	2	15	20	9	35	31	40	27	40	22	38	21	40	15	10	40	20	10	23	40	40
n=40 12/21/2018	K. pneumoniae KP35/ST258	DC86	8	40	40	40	40	40	31	9	16	40	40	40	40	40	40	40	40	40	40	40	40	40	33	40	40	20	40	25	40	40	40	21	40	40	40	40	40	39	40	40	40	40	40	40	25	40	40
	K. pneumoniae F50024/KCl-1	DC94	1	22	29	40	40	6	9	14	40	17	16	21	33	17	26	19	40	40	8	40	27	40	19	13	5	6	7	12	40	40	18	40	40	40	29	23	20	18	40	35	28	40	40	40	25	15	35
	K. pneumoniae W70979/KCl-2	DC95	40	33	11	10	40	22	40	40	40	40	40	32	26	18	7	40	23	31	14	40	21	36	15	17	18	40	12	10	40	31	40	40	40	40	40	40	40	40	40	40	40	0	40	40	40	40	40
	K. pneumoniae W71530/KCl-3	DC96	40	40	30	14	22	21	40	40	40	40	40	40	40	40	24	26	35	16	25	20	28	40	24	22	40	40	40	40	40	40	40	40	40	40	40	40	5	40	40	40	28	40	40	16	25	40	40
	K. pneumoniae T32014-KCL-4	DC97	40	40	40	23	23	40	6	16	40	40	15	5	40	27	34	28	40	40	40	40	26	19	40	40	40	40	40	25	22	16	40	40	40	40	21	23	21	15	13	40	40	30	40	7	35	23	25
	K. pneumoniae F53563/KCl-5	DC98	20	13	40	40	11	7	40	40	23	18	10	4	40	21	27	5	40	10	16	40	6	19	18	15	10	40	8	20	40	40	40	4	30	26	27	28	40	22	40	17	22	40	40	25	12	12	40
AM738Q44 Day 4	OP50		7	0	16	2	8	16	6	5	0	8	3	15	15	2	0	6	1	3	5	8	7	15	5	0	7	3	6	2	16	1	0	0	1	0	1	2	4	18	27	40	3	8	0	4	1	4	7
	Citrobacter freundii ACI-5	DC153	29	40	40	3	26	27	40	40	20	30	11	35	21	22	26	25	2	6	24	26	40	40	21	38	21	29	35	20	34	10	40	40	25	40	40	35	40	27	40	27	40	22	24	20	36	40	25
AM738Q44 Day 4	OP50		4	25	5	0	0	9	4	1	0	1	4	0	4	0	5	4	6	4	2	15	5	0	0	4	10	1	0	2	3	4	2	4	4	1	17	2	4	9	12	5	6	12	6	4	3	7	15
n=100	HB101	DC210	20	1	10	8	25	6	1	12	11	1	1	20	2	8	8	12	6	1	1	6	9	7	10	11	23	1	2	20	9	7	0	12	4	17	13	6	4	21	4	15	13	20	3	25	8	18	25
AM738Q44 Day 4	OP50		22	24	25	7	3	6	22	12	3	11	8	6	19	18	2	20	4	6	5	12	3	26	10	10	26	24	3	20	23	27	0	0	0	17	34	0	5	7	10	3	3	12	9	7	2	9	0
	K. aerogenes MG917	134	29	40	30	29	31	7	40	10	40	29	32	30	31	34	35	31	29	32	40	6	9	28	40	27	5	40	33	40	40	40	40	40	40	40	40	30	31	40	40	40	40	14	40	40	36	34	12
	Salmonella enterica serovar Typhimurium 12023	216	18	40	40	40	40	30	40	40	34	40	40	24	40	40	35	40	40	40	37	40	32	40	39	40	30	40	34	40	34	21	40	40	40	0	40	40	0	11	22	25	0	40	16	22	40	40	40
AM738Q44 Day 4	OP50		13	8	28	6	13	0	22	17	21	39	0	30	24	31	19	7	12	0	35	0	10	21	10	18	15	14	4	5	12	13	0	0	0	17	34	0	5	7	10	3	3	12	9	7	2	9	0
	Proteus mirabilis	225	0	40	4	40	16	40	40	40	40	40	40	40	40	10	35	2	40	40	31	32	2	40	40	40	40	14	21	1	40	3	29	13	12	34	13	32	21	40	40	9	40	24	32	21	30	24	12
	Shigella sonnei	227	13	16	21	20	0	40	19	16	15	20	14	20	19	15	17	23	38	14	40	15	22	17	14	1	19	20	16	12	0	20	11	10	21	6	16	21	4	10	14	3	40	4	14	40	40	20	40
[truncated: 74 more columns]

## Sheet: 1b-normalized
E. coli OP50		1
E. coli HB101		1.28026
A. baumanii AB5075		1.78761
S. sonnei Levine 1920		2.19587
A. baumanii 17978		2.34649
A. baylyi ADP1		2.39934
E. coli E2348/69		2.69265
E. coli E22		2.73889
K. pneumoniae KP182		3.19207
P. mirabilis Hause 1885		3.52502
K. aerogenes MG917		3.7528
K. pneumoniae KCl-5		3.82097
S. Typhimurium12023		3.91742
K. pneumoniae KCl-1		4.02708
C. freundii CI-5		4.03369
K. pneumoniae KCI-4		4.1962
K. pneumoniae KCl-2		4.20017
K. pneumoniae KCl-3		4.45516
K. pneumoniae KP35		4.63485
P. aeruginosa PAO1		4.69562

## Sheet: 1c
	E. coli OP50	K. oxytoca (HM624)	P. disiens (HM1171)	P. corporis (HM1294)
	0	10	0	4
Set 1	3	18	5	1
	9	8	3	3
	13	16	4	1
	19	17	1	3
	12	13	0	7
	17	3	9	8
	16	12	3	1
	15	10	0	1
	6	8	2	2
	15	20	3	3
	12	14	21	2
	9	9	6	5
	16	13	7	2
	13	14	1	3
	17	7	2	0
	12	26	10	0
	17	10	6	2
	2	16	13	1
	4	18	2	6
	8	10	13	0
	12	9	8	0
	14	4	7	0
	18	12	10	0
	16	25	15	1
	12	12	23	3
	8	9	9	7
	10	21	4	2
	10	14	1	4
	11	10	8	6
Set 2	12	40	0	0
	15	20	0	0
	7	13	3	0
	6	39	0	0
	12	28	0	0
	16	40	1	0
	2	26	1	0
	5	28	2	0
	14	40	0	2
	3	13	0	0
	12	4	4	0
	9	3	0	0
	12	18	0	0
	13	40	0	0
	2	16	3	1
	2	40	0	0
	8	40	6	0
	0	40	0	0
	5	36	0	0
	18	31	4	0
	10	21	0	1
	15	23	0	1
	8	29	0	0
	5	18	3	0
	6	24	0	0
	3	33	0	0
	10	35	5	1
	8	24	0	1
	4	21	0	0
	10	13	1	0
Set 3	0	26	1	3
	13	15	0	4
	10	16	2	0
	19	25	0	0
	7	16	0	0
	10	21	0	0
	1	20	1	1
	14	31	4	0
	6	14	1	0
	8	13	6	0
	10	17	0	1
	6	31	2	12
	18	22	0	1
	12	28	2	0
	3	13	0	0
	15	24	0	0
	9	17	0	0
	16	10	0	0
	4	20	3	0
	8	24	0	3
	11	19	6	1
	1	19	0	0
	7	11	0	0
	7	12	1	0
	15	21	0	0
	0	15	0	0
	7	30	0	4
	8	10	1	0
	14	15	0	0
	13	15	4	6
	2	13	0	0
	14	12	0	0
	12	11	0	0
	10	13	3	10
	0	12	0	0
	0	16	0	1
	9	17	0	1
	6	21	2	0
	14	26	1	0
	6	24	0	0

## Sheet: 1c-norm
	E. coli OP50	K. oxytoca (HM624)	P. disiens (HM1171)	P. corporis (HM1294)
run 1	0	0.865672	0	0.346269
	0.259701	1.55821	0.432836	0.0865672
	0.779104	0.692537	0.259701	0.259701
	1.12537	1.38507	0.346269	0.0865672
	1.64478	1.47164	0.0865672	0.259701
	1.03881	1.12537	0	0.60597
	1.47164	0.259701	0.779104	0.692537
	1.38507	1.03881	0.259701	0.0865672
	1.29851	0.865672	0	0.0865672
	0.519403	0.692537	0.173134	0.173134
	1.29851	1.73134	0.259701	0.259701
	1.03881	1.21194	1.81791	0.173134
	0.779104	0.779104	0.519403	0.432836
	1.38507	1.12537	0.60597	0.173134
	1.12537	1.21194	0.0865672	0.259701
	1.47164	0.60597	0.173134	0
	1.03881	2.25075	0.865672	0
	1.47164	0.865672	0.519403	0.173134
	0.173134	1.38507	1.12537	0.0865672
	0.346269	1.55821	0.173134	0.519403
	0.692537	0.865672	1.12537	0
	1.03881	0.779104	0.692537	0
	1.21194	0.346269	0.60597	0
	1.55821	1.03881	0.865672	0
	1.38507	2.16418	1.29851	0.0865672
	1.03881	1.03881	1.99104	0.259701
	0.692537	0.779104	0.779104	0.60597
	0.865672	1.81791	0.346269	0.173134
	0.865672	1.21194	0.0865672	0.346269
run 2	1.30435	1.18577	0.948617	0.711462
	1.42292	4.74308	0	0
	1.77866	2.37154	0	0
	0.83004	1.5415	0.355731	0
	0.711462	4.62451	0	0
	1.42292	3.32016	0	0
	1.89723	4.74308	0.118577	0
	0.237154	3.083	0.118577	0
	0.592885	3.32016	0.237154	0
	1.66008	4.74308	0	0.237154
	0.355731	1.5415	0	0
	1.42292	0.474308	0.474308	0
	1.06719	0.355731	0	0
	1.42292	2.13439	0	0
	1.5415	4.74308	0	0
	0.237154	1.89723	0.355731	0.118577
	0.237154	4.74308	0	0
	0.948617	4.74308	0.711462	0
	0	4.74308	0	0
	0.592885	4.26877	0	0
	2.13439	3.67589	0.474308	0
	1.18577	2.49012	0	0.118577
	1.77866	2.72727	0	0.118577
	0.948617	3.43874	0	0
	0.592885	2.13439	0.355731	0
	0.711462	2.84585	0	0
	0.355731	3.91304	0	0
	1.18577	4.1502	0.592885	0.118577
	0.948617	2.84585	0	0.118577
	0.474308	2.49012	0	0
run 3	1.15493	1.50141	0.115493	0
	0	3.00282	0.115493	0.346479
	1.50141	1.73239	0	0.461972
	1.15493	1.84789	0.230986	0
	2.19437	2.88732	0	0
	0.808451	1.84789	0	0
	1.15493	2.42535	0	0
	0.115493	2.30986	0.115493	0.115493
	1.6169	3.58028	0.461972	0
	0.692958	1.6169	0.115493	0
	0.923944	1.50141	0.692958	0
	1.15493	1.96338	0	0.115493
	0.692958	3.58028	0.230986	1.38592
	2.07887	2.54085	0	0.115493
	1.38592	3.2338	0.230986	0
	0.346479	1.50141	0	0
	1.73239	2.77183	0	0
	1.03944	1.96338	0	0
	1.84789	1.15493	0	0
	0.461972	2.30986	0.346479	0
	0.923944	2.77183	0	0.346479
	1.27042	2.19437	0.692958	0.115493
	0.115493	2.19437	0	0
	0.808451	1.27042	0	0
	0.808451	1.38592	0.115493	0
	1.73239	2.42535	0	0
	0	1.73239	0	0
	0.808451	3.46479	0	0.461972
	0.923944	1.15493	0.115493	0
	1.6169	1.73239	0	0
	1.50141	1.73239	0.461972	0.692958
	0.230986	1.50141	0	0
	1.6169	1.38592	0	0
	1.38592	1.27042	0	0
	1.15493	1.50141	0.346479	1.15493
	0	1.38592	0	0
	0	1.84789	0	0.115493
	1.03944	1.96338	0	0.115493
	0.692958	2.42535	0.230986	0
	1.6169	3.00282	0.115493	0
	0.692958	2.77183	0	0

## Sheet: 1f
	run 1	run 2	run 1	run 2	run 1	run 2
	WT		ΔcsgA		ΔcsgD
	861	887	741	1093	255	212
	1163	672	752	894	255	153
	1010	774	731	944	271	185

## Sheet: 1g
	run 1	run 2	run 3	run 1	run 2	run 3	run 1	run 2	run 3
	WT			ΔcsgA			ΔcsgD
	24	33	24	24	20	25	0	8	11
	18	13	31	18	16	10	10	6	3
	20	29	12	9	20	14	14	9	6
	12	17	18	26	26	15	13	11	9
	26	19	23	25	17	25	0	19	12
	20	1	18	14	8	26	12	13	13
	14	12	24	12	9	9	24	16	3
	20	7	4	20	11	14	16	11	18
	18	17	16	26	13	25	0	10	10
	19	12	12	12	14	16	13	10	13
	8	23	18	25	9	28	20	16	24
	20	13	11	14	11	17	10	18	24
	19	12	18	28	9	19	25	11	0
	13	31	12	19	13	17	9	14	11
	18	15	8	23	10	16	0	12	2
	25	18	35	16	18	22	11	14	16
	11	33	15	24	12	26	7	16	9
	15	17	20	14	23	19	9	16	14
	20	18	19	15	14	15	8	14	6
	21	14	11	17	16	11	13	10	16
	16	10	14	21	24	28	10	9	9
	16	3	4	19	20	16	14	24	0
	17	16	15	23	16	18	13	5	14
	15	10	16	13	19	18	11	6	10
	14	19	16	16	20	24	12	13	6
	23	24	19	26	12	21	14	12	8
	21	8	20	13	8	17	13	12	21
	18	22	16	19	26	19	9	10	11
	15	20	23	26	13	12	16	9	4
	26	21	18	24	10	18	16	5	8

## Sheet: 2b
TOP age dependence	AM446			AM712			AM738
Age (days)	3	4	5	3	4	5	3	4	5
	1	2	3	2	3	4	1	4	7
	1	3	4	1	4	5	1	3	7
	1	2	3	1	4	5	2	3	8
	1	2	3	1	2	5	3	3	8
	3	2	2	4	2	4	4	3	8
	1	2	1	1	4	4	3	3	10
	1	2	3	1	2	4	2	10	4
	2	2	2	3	4	5	2	3	8
	1	1	3	4	4	5	1	5	8
	2	1	2	1	2	5	2	4	9
	3	2	4	3	4	4	4	4	7
	1	1	2	2	2	4	3	5	9
	1	2	2	1	2	5	2	9	9
	1	1	3	3	4	5	2	8	10
	2	1	2	2	2	5	1	3	8
	2	1	3	3	4	4	1	7	8
	1	1	2	2	2	5	2	3	7
	1	2	2	4	2	4	1	5	8
	1	3	4	1	2	4	2	4	8
	1	1	2	2	2	4	1	4	5

## Sheet: 2c
	run 1	run 2	run 3	run 1	run 2	run 3	run 1	run 2	run 3
TOP day 4	AM446
Bacteria	E. coli OP50			P. aeruginosa PAO1			K. pneumoniae KP182
	2	3	2	2	3	2	3	3	3
	2	3	2	1	2	2	3	3	3
	4	2	2	3	3	2	3	4	3
	4	2	2	1	3	3	2	3	2
	1	2	2	3	3	1	2	3	3
	1	3	2	1	2	2	2	3	2
	3	2	3	3	3	2	3	2	2
	3	3	2	2	2	3	2	3	3
	3	3	3	2	2	1	2	2	2
	4	2	3	2	3	2	1	2	3
	2	3	2	1	3	2	2	2	2
	2	2	2	3	2	3	2	3	2
	2	2	2	3	2	3	3	2	2
	4	3	2	1	2	3	2	3	3
	2	2	3	1	3	3	1	3	4
	2	3	2	2	2	2	1	3	1
	3	3	2	2	2	3	3	2	3
	2	3	2	2	3	3	2	2	2
	2	3	1	1	2	3	1	3	3
	3	2	3	2	2	2	3	2	2
	AM712
	E. coli OP50			P. aeruginosa PAO1			K. pneumoniae KP182
	4	5	4	4	6	4	4	4	4
	4	5	5	4	3	5	4	5	4
	4	4	5	4	4	5	5	5	5
	4	5	4	4	5	5	4	4	4
	4	5	5	5	5	4	4	4	4
	4	3	4	4	4	3	4	3	5
	4	4	4	4	6	4	4	4	4
	4	5	5	4	5	5	4	5	5
	4	3	4	4	4	3	4	5	5
	5	5	5	4	3	4	4	4	5
	4	4	5	4	3	4	4	4	5
	4	4	6	4	5	4	4	5	4
	4	5	4	4	3	4	4	4	5
	4	5	5	4	4	5	4	5	4
	4	3	3	4	3	3	4	4	3
	3	3	4	4	6	4	4	5	5
	4	2	4	4	3	4	4	3	4
	4	3	3	4	4	5	4	5	4
	4	4	4	4	5	4	4	4	4
	4	4	3	4	4	3	4	4	4
	AM738
	E. coliOP50			P. aeruginosaPAO1			K. pneumoniaeKP182
	3	5	4	7	5	7	5	5	4
	4	4	4	7	4	7	4	8	4
	3	4	5	5	5	8	3	5	5
	5	6	4	4	5	4	3	5	4
	4	4	3	6	5	5	6	5	6
	3	5	5	6	6	5	4	4	3
	4	6	5	6	7	8	4	8	4
	4	5	4	7	10	6	4	7	4
	3	4	4	4	6	7	6	5	6
	3	6	3	6	8	5	3	5	4
	3	5	3	5	9	7	3	7	5
	3	4	3	8	7	6	4	5	4
	4	4	3	4	8	3	5	6	4
	4	5	4	7	15	5	3	6	4
	4	4	3	6	12	5	3	4	5
	4	4	3	6	5	4	5	5	4
	3	7	2	7	6	5	6	5	4
	4	5	4	5	5	5	5	8	6
	4	3	2	4	5	5	4	5	5
	5	4	3	5	11	4	4	5	4

[truncated: 50 more sheets: 2c-norm, 3a, 3a-norm, 3b, 3c, 3c-norm, 3d, 3d-norm, 3e, 3f, 3f-norm, 3g, 3g-norm, 3I, 3I-norm, 4, 4-norm, 5, 5-norm, 6 …]
